# Supplementary material for: The Consumption of Food-Based Iodine in the Immediate Pre-Pregnancy Period in Madrid Is Insufficient. San Carlos and Pregnancy Cohort Study
Source: Nutrients. 2021 Dec 14;13(12):4458. doi: 10.3390/nu13124458 (PMC8707458; doi:10.3390/nu13124458)
Supplement: Supplementary file 1 [file nutrients-13-04458-s001.zip]

Archive with 1 entries (1 files):
- nutrients-1493114-supplementary.pdf
